# Supplementary material for: A Novel Underwater Image Enhancement Using Optimal Composite Backbone Network
Source: Biomimetics (Basel). 2023 Jun 27;8(3):275. doi: 10.3390/biomimetics8030275 (PMC10376945; doi:10.3390/biomimetics8030275)
Supplement: Supplementary file 1 [file biomimetics-08-00275-s001.zip › TableS1.xls]

## Sheet: Sheet1
Table S1, related to Figure 3. Analyses from different backbone number.
channels = 24
Backbone number	UCIQE	UIQM	UICM	UISM	UIConM		ssim_rgb	ssim_gray	mse_rgb	mse_gray	psnr_rgb	psnr_gray		average time
Concat fusion
1	0.537691	2.71847	6.3048	5.01622	0.296308		0.899768	0.93189	176.181	351.898	26.8753	24.3696		0.0016345
2	0.562811	2.79251	7.07553	5.25218	0.291447		0.903168	0.934963	167.112	340.813	27.0111	24.4005		0.00259835
3	0.549936	2.73145	7.45892	5.08014	0.285556		0.902759	0.931479	164.923	372.43	27.4128	24.5672		0.00351127
4	0.55656	2.72891	7.31585	5.13171	0.281712		0.902677	0.931721	170.07	388.895	27.1714	24.1581		0.00445759
5	0.574565	2.72917	7.48389	5.08069	0.284673		0.903314	0.930003	163.32	382.193	27.3342	24.1462		0.00538177
Residual fusion
1	0.537691	2.71847	6.3048	5.01622	0.296308		0.899768	0.93189	176.181	351.898	26.8753	24.3696		0.0016345
2	0.547758	2.78961	7.38438	5.23482	0.289634		0.899293	0.931118	169.252	357.781	26.921	24.0559		0.00235157
3	0.545043	2.75604	6.99419	5.09972	0.294481		0.904855	0.934134	163.881	368.719	27.3412	24.5206		0.0033443
4	0.543976	2.7895	7.80106	5.13973	0.294172		0.897797	0.930949	172.806	366.34	26.8579	23.9835		0.0037528
5	0.553962	2.76575	7.37166	5.27279	0.279926		0.898613	0.929274	192.451	434.652	26.7332	23.8604		0.00426356
