# Supplementary material for: A Novel Underwater Image Enhancement Using Optimal Composite Backbone Network
Source: Biomimetics (Basel). 2023 Jun 27;8(3):275. doi: 10.3390/biomimetics8030275 (PMC10376945; doi:10.3390/biomimetics8030275)
Supplement: Supplementary file 1 [file biomimetics-08-00275-s001.zip › TableS2.xls]

## Sheet: Sheet1
Table S2, related to Table 1~2. Analyses from different connection strategies.
channels = 32
Connection strategies	UCIQE	UIQM	UICM	UISM	UIConM		ssim_rgb	ssim_gray	mse_rgb	mse_gray	psnr_rgb	psnr_gray		average time
SLC	0.5442	2.71993	7.09471	5.02019	0.290156		0.90253	0.93231	172.953	390.656	27.224	24.3732		0.00261059
AHLC	0.559758	2.78722	7.51885	5.24219	0.287297		0.901654	0.931431	164.519	358.082	27.3217	24.5225		0.0438066
ALLC	0.556573	2.73285	6.98378	5.09592	0.288391		0.904479	0.934408	170.362	369.536	26.983	24.1071		0.00255075
DSLC	0.545598	2.75404	7.15099	5.1543	0.288176		0.905913	0.935008	164.378	371.447	27.2011	24.201		0.132512
DHLC	0.552509	2.77002	7.50006	5.21519	0.284864		0.902379	0.931811	163.318	362.238	27.3703	24.4445		0.135956
FCC	0.571887	2.72947	7.59144	5.04736	0.286662		0.908047	0.937511	173.811	384.589	27.026	24.0466		0.00259194
