# Supplementary material for: A Novel Underwater Image Enhancement Using Optimal Composite Backbone Network
Source: Biomimetics (Basel). 2023 Jun 27;8(3):275. doi: 10.3390/biomimetics8030275 (PMC10376945; doi:10.3390/biomimetics8030275)
Supplement: Supplementary file 1 [file biomimetics-08-00275-s001.zip › TableS3.xls]

## Sheet: Sheet1
Table S3, related to Figure 6. Analyses from different pruning strategies.
channels = 32
Pruning stage number	UCIQE	UIQM	UICM	UISM	UIConM		ssim_rgb	ssim_gray	mse_rgb	mse_gray	psnr_rgb	psnr_gray		average time
DHLC
0	0.552509	2.77002	7.50006	5.21519	0.284864		0.902379	0.931811	163.318	362.238	27.3703	24.4445		0.135956
1	0.535608	2.73174	6.6268	5.10084	0.290488		0.899193	0.929963	184.463	412.3	26.7496	23.7038		0.107333
2	0.553554	2.76241	7.65311	5.17537	0.284816		0.90405	0.93326	162.603	345.935	27.3828	24.7218		0.0513594
3	0.551362	2.74241	7.35881	5.00615	0.295521		0.899122	0.929761	181.192	414.943	26.9415	24.0259		0.036875
4	0.557885	2.7569	7.44989	5.18127	0.284391		0.902521	0.932489	175.151	385.795	26.7979	23.9263		0.00186918
5	0.54275	2.74759	7.09555	5.18573	0.284214		0.901529	0.932597	167.307	363.782	26.923	24.0298		0.00163579
6	0.553156	2.79162	7.42368	5.35534	0.279933		0.900715	0.930433	170.276	378.576	26.9871	23.9528		0.00165145
FCC
0	0.571887	2.72947	7.59144	5.04736	0.286662		0.908047	0.937511	173.811	384.589	27.026	24.0466		0.00259194
1	0.547656	2.73216	7.70972	5.0245	0.288371		0.90704	0.935887	167.518	374.153	27.0574	24.1559		0.00239791
2	0.561152	2.71775	7.10593	5.03566	0.288181		0.911188	0.940878	162.404	349.289	27.0915	24.3224		0.00230189
3	0.575975	2.70338	7.88883	4.95429	0.284707		0.906743	0.935711	171.391	391.352	27.2242	24.2777		0.00199046
4	0.560601	2.7432	7.47296	5.1188	0.285538		0.908474	0.938766	168.272	348.086	27.052	24.4356		0.00185121
5	0.536027	2.72973	7.36977	5.05385	0.287947		0.90112	0.935197	185.67	380.46	26.5007	23.9756		0.00170272
6	0.559929	2.68974	7.4561	5.0112	0.279603		0.90008	0.931415	177.793	396.285	26.7845	24.0134		0.00145469
