# Supplementary material for: A Novel Underwater Image Enhancement Using Optimal Composite Backbone Network
Source: Biomimetics (Basel). 2023 Jun 27;8(3):275. doi: 10.3390/biomimetics8030275 (PMC10376945; doi:10.3390/biomimetics8030275)
Supplement: Supplementary file 1 [file biomimetics-08-00275-s001.zip › TableS4.xls]

## Sheet: Sheet1
Table S4, related to Figure 8~10. Auxiliary loss analysis.
channels = 32
Auxiliary strategy	UCIQE	UIQM	UICM	UISM	UIConM		ssim_rgb	ssim_gray	mse_rgb	mse_gray	psnr_rgb	psnr_gray
AHLC
No auxiliary loss	0.559758	2.78722	7.51885	5.24219	0.287297		0.901654	0.931431	164.519	358.082	27.3217	24.5225
Semi-auxiliary	0.536989	2.72908	6.82458	5.06772	0.290919		0.904921	0.935223	161.226	347.714	27.233	24.4357
Full-auxiliary	0.515975	2.69873	6.57129	4.94816	0.294304		0.900496	0.930451	175.823	380.989	26.9728	24.2612
DHLC
No auxiliary loss	0.552509	2.77002	7.50006	5.21519	0.284864		0.902379	0.931811	163.318	362.238	27.3703	24.4445
Semi-auxiliary	0.539519	2.77857	7.70327	5.09298	0.295746		0.899279	0.930742	173.407	380.849	26.9783	23.9835
Full-auxiliary	0.52702	2.74119	6.89845	5.05917	0.294431		0.903961	0.933436	168.014	363.188	27.0103	24.1614
DHLC(p2)
No auxiliary loss	0.553554	2.76241	7.65311	5.17537	0.284816		0.90405	0.93326	162.603	345.935	27.3828	24.7218
Semi-auxiliary	0.541202	2.71585	6.3286	4.99483	0.297153		0.901764	0.931699	188.209	426.299	26.8509	24.0784
Full-auxiliary	0.524411	2.73913	6.71845	5.03715	0.297094		0.900337	0.932026	178.949	394.623	26.94	24.3645
